# Supplementary material for: Linear Gold(I) Halide Complexes with a Diamidocarbene Ligand: Synthesis, Reactivity, and Phosphorescence
Source: Organometallics. 2023 Nov 20;43(16):1687–97. doi: 10.1021/acs.organomet.3c00360 (PMC11351423; doi:10.1021/acs.organomet.3c00360)
Supplement: Supplementary file 2 — om3c00360_si_002.xyz [file om3c00360_si_002.xyz]

58
1-Cl
 Au                 0.00009100   -1.39453900    0.11630600
 Cl                 0.00023200   -3.63332500    0.31164700
 C                  5.97311600   -1.80681300   -0.12330900
 H                  6.61557900   -1.56729000    0.72407500
 H                  6.54443000   -1.66891200   -1.04137000
 H                  5.71229400   -2.86497700   -0.05206400
 C                 -0.00024800    3.60187700    1.66925500
 H                  0.88990100    4.15807800    1.96614900
 H                 -0.00017200    2.63329700    2.17471200
 H                 -0.89051800    4.15791200    1.96609900
 O                 -2.31426200    3.20713000   -0.41866100
 C                 -3.02252600    0.25402400    1.09937300
 C                 -4.19293400   -0.49396300    1.07284000
 H                 -4.69142400   -0.72298700    2.00920300
 C                 -4.73274000   -0.96051400   -0.12215500
 C                 -2.19497400    0.40304600   -2.61487800
 H                 -2.05017800    1.47965700   -2.73295400
 H                 -2.76041200    0.03866600   -3.47080400
 H                 -1.21005700   -0.07340200   -2.63191700
 C                 -4.08324100   -0.65283500   -1.31423300
 H                 -4.49764100   -1.00494000   -2.25340000
 C                 -5.97319000   -1.80696500   -0.12317400
 H                 -5.71236800   -2.86519200   -0.05286200
 H                 -6.54496800   -1.66836200   -1.04084600
 H                 -6.61521800   -1.56804900    0.72470800
 C                 -0.00002700    0.58092200   -0.03859300
 C                  1.25974500    2.67584200   -0.19025200
 C                  2.90907400    0.08979900   -1.33492600
 C                 -1.25992600    2.67574400   -0.19046300
 C                  4.73269000   -0.96032500   -0.12229800
 N                  1.16212200    1.27283100   -0.10057200
 C                 -2.40003500    0.51951700   -0.11492900
 C                 -2.43129100    0.75007000    2.38507300
 H                 -3.02523100    0.41966300    3.23544600
 H                 -2.39053200    1.84314400    2.40269400
 H                 -1.41070800    0.37433900    2.51565500
 C                  2.39999000    0.51970700   -0.11499600
 C                 -0.00016000    3.44220900    0.12992900
 C                  3.02256600    0.25428000    1.09929100
 C                  4.19296100   -0.49370600    1.07271600
 H                  4.69152300   -0.72268100    2.00905400
 C                  2.19476200    0.40310800   -2.61491700
 H                  1.20996300   -0.07358400   -2.63197500
 H                  2.76028200    0.03892700   -3.47087300
 H                  2.04969000    1.47969100   -2.73292900
 C                 -2.90919100    0.08964400   -1.33485700
 C                  4.08313200   -0.65268800   -1.31434300
 H                  4.49747200   -1.00483300   -2.25352100
 O                  2.31412000    3.20736600   -0.41800300
 N                 -1.16221600    1.27271300   -0.10053500
 C                 -0.00018500    4.80535100   -0.54251800
 H                 -0.89134400    5.35441300   -0.24416100
 H                 -0.00036300    4.70888800   -1.62817700
 H                  0.89110800    5.35431600   -0.24439600
 C                  2.43140800    0.75040100    2.38499600
 H                  2.39059600    1.84347400    2.40252200
 H                  3.02543200    0.42009400    3.23535000
 H                  1.41085600    0.37461800    2.51569100
58
2-Br
 Au                 0.00001600   -1.17519600    0.06983900
 Br                 0.00005800   -3.54379300    0.22298000
 C                 -5.94986400   -1.60949200   -0.16294100
 H                 -6.52607200   -1.45688500   -1.07559600
 H                 -6.59117200   -1.39494400    0.69196400
 H                 -5.67842900   -2.66632600   -0.11611700
 C                 -2.42310700    0.92584400    2.38813800
 H                 -1.40112600    0.55086000    2.50998900
 H                 -3.01454600    0.57682000    3.23277800
 H                 -2.38580200    2.01847100    2.42704700
 C                  4.71749000   -0.75143200   -0.14789100
 C                  1.26043100    2.90960900   -0.15122600
 C                  2.39788400    0.74839900   -0.11643100
 C                 -2.90669700    0.33939600   -1.34364900
 C                  4.07425300   -0.41342500   -1.33517200
 H                  4.48800300   -0.75016400   -2.28021900
 O                  2.31511800    3.44495800   -0.36767600
 C                 -0.00000800    0.81376900   -0.04213000
 C                  2.19764200    0.68339100   -2.61875600
 H                  1.21045900    0.21220600   -2.64863000
 H                  2.76361200    0.33408500   -3.48057700
 H                  2.05851800    1.76292700   -2.71457200
 O                 -2.31523200    3.44491000   -0.36751500
 C                 -4.07436600   -0.41333000   -1.33514700
 H                 -4.48819600   -0.74993500   -2.28020500
 N                 -1.16220200    1.50488000   -0.08899900
 C                 -2.39789900    0.74834200   -0.11639700
 C                  2.90659000    0.33929400   -1.34368000
 C                 -4.71749500   -0.75149800   -0.14786100
 C                 -3.01460100    0.45272800    1.09392500
 C                  4.17870900   -0.30439700    1.05502400
 H                  4.67244000   -0.55712400    1.98777900
 C                 -0.00003900    3.66970100    0.18246900
 C                  5.94993900   -1.60931100   -0.16301600
 H                  5.67859500   -2.66621400   -0.11728900
 H                  6.59074100   -1.39543400    0.69243500
 H                  6.52666100   -1.45583200   -1.07520400
 C                  3.01467700    0.45292900    1.09387300
 C                 -4.17862500   -0.30459700    1.05507300
 H                 -4.67229800   -0.55742700    1.98783100
 C                 -1.26051400    2.90958400   -0.15115700
 C                 -0.00000800    3.80144300    1.72449900
 H                 -0.89023200    4.35205300    2.03137500
 H                  0.89022700    4.35205300    2.03134500
 H                 -0.00000300    2.82385200    2.21232600
 C                 -2.19789900    0.68374800   -2.61874100
 H                 -2.76367300    0.33407900   -3.48054100
 H                 -1.21046200    0.21310000   -2.64857300
 H                 -2.05936000    1.76335800   -2.71462100
 C                  2.42326700    0.92616500    2.38808100
 H                  1.40129000    0.55120000    2.51002500
 H                  2.38597600    2.01879600    2.42690400
 H                  3.01475500    0.57721200    3.23271600
 C                 -0.00006300    5.04484100   -0.46519100
 H                 -0.00000900    4.96806500   -1.55241600
 H                  0.89110400    5.58840700   -0.15697400
 H                 -0.89129800    5.58833600   -0.15704500
 N                  1.16216400    1.50490300   -0.08902400
58
3-I
 Au                 0.00000200   -0.95889600   -0.04099500
 I                  0.00000900   -3.49248100   -0.16888400
 C                  4.15550000   -0.11746400   -1.04826600
 H                  4.64193500   -0.38979800   -1.97931500
 O                  2.31642800    3.68111000    0.33670400
 O                 -2.31644600    3.68110000    0.33670000
 C                  2.41173900    1.11848800   -2.39152600
 H                  1.38761900    0.74733200   -2.50766200
 H                  2.99986700    0.75671400   -3.23309700
 H                  2.38001500    2.21076000   -2.44253500
 C                 -0.00000300    1.04887900    0.04402600
 N                  1.16216900    1.73840700    0.08133700
 C                  5.91042000   -1.43424000    0.18055100
 H                  5.62189000   -2.48710900    0.14968400
 H                  6.49291800   -1.27805500    1.08859700
 H                  6.55123500   -1.24180100   -0.67996000
 C                 -0.00000900    4.01539200   -1.75684800
 H                 -0.00000700    3.03267900   -2.23429300
 H                  0.89023300    4.56271200   -2.06949200
 H                 -0.89025300    4.56270900   -2.06949200
 N                 -1.16217700    1.73840100    0.08133700
 C                  2.90127000    0.57554900    1.34625500
 C                 -4.15550100   -0.11748100   -1.04826600
 H                 -4.64193500   -0.38981700   -1.97931500
 C                  4.05800400   -0.19395400    1.34357200
 H                  4.46986100   -0.52488500    2.29147800
 C                 -3.00247500    0.65616100   -1.09305000
 C                  2.39423800    0.97599000    0.11545500
 C                  3.00247200    0.65617500   -1.09305000
 C                 -4.69156400   -0.55732400    0.15855400
 C                 -2.90127300    0.57553800    1.34625500
 C                 -2.39424300    0.97597900    0.11545500
 C                 -0.00000900    3.89987400   -0.21343600
 C                 -4.05800500   -0.19397000    1.34357300
 H                 -4.46986000   -0.52490200    2.29147800
 C                  2.20017500    0.94348800    2.61902400
 H                  1.20911800    0.48111900    2.65879700
 H                  2.07076500    2.02535000    2.70065600
 H                  2.76614000    0.60070100    3.48345500
 C                 -1.26142500    3.14369700    0.12745700
 C                  1.26141000    3.14370300    0.12745800
 C                  4.69156500   -0.55730500    0.15855300
 C                 -5.91041600   -1.43426300    0.18055100
 H                 -5.62188400   -2.48713000    0.14961700
 H                 -6.55126300   -1.24178200   -0.67992800
 H                 -6.49288100   -1.27812800    1.08862600
 C                 -0.00001200    5.28176000    0.41973400
 H                  0.89116900    5.82205900    0.10584000
 H                 -0.00001100    5.21643300    1.50771000
 H                 -0.89119600    5.82205400    0.10584000
 C                 -2.20018000    0.94347900    2.61902500
 H                 -1.20912000    0.48111500    2.65879700
 H                 -2.76614400    0.60068900    3.48345500
 H                 -2.07077500    2.02534200    2.70065700
 C                 -2.41174400    1.11847800   -2.39152600
 H                 -2.99987000    0.75670000   -3.23309600
 H                 -1.38762200    0.74732600   -2.50766200
 H                 -2.38002500    2.21075000   -2.44253400
60
4_SCN
 Au                -0.19486000   -1.21770000   -0.07204000
 C                  0.87744400    3.65818700   -1.70883700
 H                  1.86034800    4.01244800   -2.02227800
 H                  0.11937900    4.38463300   -2.00429900
 H                  0.66745500    2.70567200   -2.20106500
 O                 -1.44571300    3.77848700    0.40130500
 S                 -0.77589100   -3.42256400   -0.22484700
 O                  3.08663700    2.81241300    0.35854600
 C                 -2.65319300    0.81515200    1.35610000
 C                  1.15478500    4.86088100    0.48633100
 H                  2.13630500    5.20996800    0.17099500
 H                  1.14875900    4.77911400    1.57314800
 H                  0.39286800    5.57923700    0.18963600
 C                 -4.61550600    0.03305000    0.15530400
 C                  0.27054600    0.73184800    0.04515800
 N                 -0.72287200    1.64308800    0.10243500
 C                 -3.92770200    0.26193800    1.34354500
 H                 -4.38967000   -0.01237200    2.28620100
 C                 -2.08286200    1.13842900    0.13016500
 C                  0.86283100    3.51989400   -0.16717500
 C                 -4.00990900    0.39347800   -1.04581100
 H                 -4.53424400    0.21742300   -1.97919100
 C                  4.56148900   -1.78737700    0.10220900
 C                 -5.95541400   -0.63873200    0.16187900
 H                 -5.81400100   -1.71493200    0.04014300
 H                 -6.58043900   -0.28367500   -0.65797500
 H                 -6.48040500   -0.46661900    1.10161600
 C                 -2.07710200    1.32494700   -2.37592400
 H                 -1.84575200    2.39384800   -2.40645800
 H                 -2.72512700    1.09407500   -3.21950300
 H                 -1.13844400    0.77585200   -2.51011500
 N                  1.55140900    1.15806200    0.08370600
 C                  1.94130300    2.51238800    0.15057500
 C                  2.64273000    0.34229100   -2.40723700
 H                  2.83917600    1.41788000   -2.43968900
 H                  1.56339200    0.19631700   -2.52287600
 H                  3.14012300   -0.11850800   -3.25884300
 N                 -3.60027900   -3.13614800   -0.26656700
 C                  4.11414800   -1.23458400   -1.09469700
 H                  4.54031400   -1.57593800   -2.03258600
 C                 -2.73939000    0.95203900   -1.08237800
 C                  2.59809100    0.15696900    0.09699800
 C                  3.13006000   -0.25417200   -1.12040200
 C                 -1.89964300    1.03518100    2.63388200
 H                 -1.58883300    2.07786600    2.73515100
 H                 -1.00094000    0.41139700    2.66702400
 H                 -2.51714000    0.77793700    3.49265100
 C                  4.00962600   -1.33212800    1.29624500
 H                  4.35558400   -1.74904800    2.23655100
 C                 -2.44476700   -3.22392600   -0.24672500
 C                  3.02122200   -0.35530900    1.31813300
 C                  2.41420600    0.12569800    2.60161500
 H                  2.51596400    1.20872700    2.70376500
 H                  2.89705200   -0.34467400    3.45635300
 H                  1.34790000   -0.11669500    2.63935800
 C                  5.59867000   -2.87360800    0.10254300
 H                  5.12611700   -3.85425300    0.01347700
 H                  6.17530500   -2.86812300    1.02737300
 H                  6.28680500   -2.76250900   -0.73548300
 C                 -0.52746900    3.03780800    0.17347100
111
6
 Au                -0.91115700   -1.68270700    0.00000000
 Au                -1.00168900    1.63043900    0.00000000
 Au                 1.91284600    0.05226800    0.00000000
 O                  1.00279000   -3.99734400    0.00000000
 O                 -3.96319700    1.13023000    0.00000000
 N                 -2.69192500   -0.67645800    0.00000000
 N                  0.76013300    2.66950400    0.00000000
 O                  2.96040600    2.86711400    0.00000000
 C                 -2.73144200    0.62918600    0.00000000
 C                  0.82083000   -2.68009100    0.00000000
 N                  1.93179200   -1.99304700    0.00000000
 C                  1.91061200    2.05090500    0.00000000
 C                 -4.26767200    2.54756400    0.00000000
 C                 -3.74277800    3.21413400    1.26219200
 C                 -3.74277800    3.21413400   -1.26219200
 C                 -5.78809100    2.55576000    0.00000000
 H                 -4.04985400    2.64351300    2.14136000
 H                 -2.65413000    3.29954200    1.25514900
 H                 -4.16318100    4.21891800    1.33503900
 H                 -4.04985400    2.64351300   -2.14136000
 H                 -4.16318100    4.21891800   -1.33503900
 H                 -2.65413000    3.29954200   -1.25514900
 H                 -6.15555000    3.58271800    0.00000000
 H                 -6.16547600    2.04261200   -0.88559800
 H                 -6.16547600    2.04261200    0.88559800
 C                  4.34009200    2.42213000    0.00000000
 C                  4.65491100    1.63427400    1.26219200
 C                  4.65491100    1.63427400   -1.26219200
 C                  5.10739900    3.73475400    0.00000000
 H                  4.31427700    2.18552000    2.14136000
 H                  4.18455200    0.64877300    1.25514900
 H                  5.73528000    1.49596200    1.33503900
 H                  4.31427700    2.18552000   -2.14136000
 H                  5.73528000    1.49596200   -1.33503900
 H                  4.18455200    0.64877300   -1.25514900
 H                  6.18050000    3.53950400    0.00000000
 H                  4.85169200    4.31815300   -0.88559800
 H                  4.85169200    4.31815300    0.88559800
 C                 -0.07241900   -4.96969500    0.00000000
 C                 -0.91213200   -4.84840800    1.26219200
 C                 -0.91213200   -4.84840800   -1.26219200
 C                  0.68069300   -6.29051400    0.00000000
 H                 -0.26442300   -4.82903300    2.14136000
 H                 -1.53042300   -3.94831500    1.25514900
 H                 -1.57209900   -5.71487900    1.33503900
 H                 -0.26442300   -4.82903300   -2.14136000
 H                 -1.57209900   -5.71487900   -1.33503900
 H                 -1.53042300   -3.94831500   -1.25514900
 H                 -0.02495000   -7.12222200    0.00000000
 H                  1.31378500   -6.36076500   -0.88559800
 H                  1.31378500   -6.36076500    0.88559800
 C                 -3.88044200   -1.47192600    0.00000000
 C                 -4.42327700   -1.88373200   -1.21700000
 C                 -4.42327700   -1.88373200    1.21700000
 C                 -5.53153300   -2.72410500   -1.19504400
 C                 -5.53153300   -2.72410500    1.19504400
 C                 -6.10178400   -3.15293100    0.00000000
 H                 -5.95931200   -3.05324300   -2.13783000
 H                 -5.95931200   -3.05324300    2.13783000
 C                  0.66549600    4.09652400    0.00000000
 C                  0.58027900    4.77253600   -1.21700000
 C                  0.58027900    4.77253600    1.21700000
 C                  0.40662300    6.15250100   -1.19504400
 C                  0.40662300    6.15250100    1.19504400
 C                  0.32037400    6.86076500    0.00000000
 H                  0.33547000    6.68753700   -2.13783000
 H                  0.33547000    6.68753700    2.13783000
 C                  3.21494600   -2.62459800    0.00000000
 C                  3.84299800   -2.88880400   -1.21700000
 C                  3.84299800   -2.88880400    1.21700000
 C                  5.12491100   -3.42839600   -1.19504400
 C                  5.12491100   -3.42839600    1.19504400
 C                  5.78141000   -3.70783400    0.00000000
 H                  5.62384200   -3.63429400   -2.13783000
 H                  5.62384200   -3.63429400    2.13783000
 C                 -3.80660300   -1.42051100   -2.50301900
 H                 -3.81916600   -0.32893900   -2.56989400
 H                 -2.75683600   -1.72392600   -2.56475400
 H                 -4.34094100   -1.82808200   -3.36076300
 C                  0.67310200    4.00687000   -2.50301900
 H                  1.62471400    3.47196400   -2.56989400
 H                 -0.11454600    3.24945300   -2.56475400
 H                  0.58730500    4.67340700   -3.36076300
 C                  3.13350000   -2.58635900   -2.50301900
 H                  2.19445200   -3.14302500   -2.56989400
 H                  2.87138100   -1.52552700   -2.56475400
 H                  3.75363600   -2.84532400   -3.36076300
 C                 -3.80660300   -1.42051100    2.50301900
 H                 -2.75683600   -1.72392600    2.56475400
 H                 -3.81916600   -0.32893900    2.56989400
 H                 -4.34094100   -1.82808200    3.36076300
 C                  0.67310200    4.00687000    2.50301900
 H                 -0.11454600    3.24945300    2.56475400
 H                  1.62471400    3.47196400    2.56989400
 H                  0.58730500    4.67340700    3.36076300
 C                  3.13350000   -2.58635900    2.50301900
 H                  2.87138100   -1.52552700    2.56475400
 H                  2.19445200   -3.14302500    2.56989400
 H                  3.75363600   -2.84532400    3.36076300
 C                 -7.31973800   -4.03442900    0.00000000
 H                 -7.34512800   -4.67242000    0.88412800
 H                 -8.23500000   -3.43748600    0.00000000
 H                 -7.34512800   -4.67242000   -0.88412800
 C                  0.16595100    8.35629400    0.00000000
 H                  1.14055000    8.85046300    0.00000000
 H                 -0.37387100    8.69727800   -0.88412800
 H                 -0.37387100    8.69727800    0.88412800
 C                  7.15378700   -4.32186500    0.00000000
 H                  7.71899900   -4.02485700    0.88412800
 H                  7.09445000   -5.41297700    0.00000000
 H                  7.71899900   -4.02485700   -0.88412800
